# Supplementary material for: (Z)-3-Chloro-N-[(Z)-3-(3-chloro-2-methyl­phenyl­imino)­butan-2-yl­idene]-2-methyl­aniline
Source: Acta Crystallogr Sect E Struct Rep Online. 2011 Dec 10;68(Pt 1):o62. doi: 10.1107/S1600536811052044 (PMC3254418; doi:10.1107/S1600536811052044)
Supplement: Supplementary file 2 [file e-68-00o62-Isup2.hkl]

# 
# h,k,l, Fc-squared, Fo-squared, sigma(Fo-squared) and status flag 
# 
data_I
_shelx_title ' P21n in P2(1)/n' 
_shelx_refln_list_code          4 
_shelx_F_calc_maximum      111.19 
_exptl_crystal_F_000       348.00 
_reflns_d_resolution_high  0.8258 
 
loop_ 
 _symmetry_equiv_pos_as_xyz 
 'x, y, z' 
 '-x+1/2, y+1/2, -z+1/2' 
 '-x, -y, -z' 
 'x-1/2, -y-1/2, z-1/2' 
 
_cell_length_a     8.0322 
_cell_length_b     7.3720 
_cell_length_c    14.4749 
_cell_angle_alpha  90.000 
_cell_angle_beta   93.533 
_cell_angle_gamma  90.000 
 
_shelx_F_squared_multiplier     1.000 
 
loop_ 
 _refln_index_h 
 _refln_index_k 
 _refln_index_l 
 _refln_F_squared_calc 
 _refln_F_squared_meas 
 _refln_F_squared_sigma 
 _refln_observed_status 
   2   0   0    12364.00    11466.91    322.01 o 
   4   0   0      586.63      563.54     11.56 o 
   6   0   0       10.22        8.39      1.39 o 
   8   0   0       52.65       55.38      4.75 o 
   1   1   0      538.87      550.93      8.47 o 
   2   1   0     2448.65     2470.11     53.80 o 
   3   1   0      468.66      456.40      6.61 o 
   4   1   0        0.39        0.48      0.76 o 
   5   1   0       60.52       72.52      1.64 o 
   6   1   0       84.45       80.84      1.87 o 
   7   1   0        1.50       -0.45      0.83 o 
   8   1   0        7.98        4.48      1.58 o 
   9   1   0        4.07        6.30      3.33 o 
   0   2   0      664.95      650.66     18.00 o 
   1   2   0       64.61       77.23      1.66 o 
   2   2   0       21.53       22.15      0.66 o 
   3   2   0        0.45        0.77      0.39 o 
   4   2   0      203.53      180.03      3.04 o 
   5   2   0       26.48       22.41      0.94 o 
   6   2   0       12.22       11.10      1.21 o 
   7   2   0        1.87       -1.20      0.89 o 
   8   2   0       11.85        8.84      1.72 o 
   9   2   0        5.74        5.60      2.25 o 
   1   3   0      151.55      171.89      3.38 o 
   2   3   0     3223.61     3183.62     47.54 o 
   3   3   0       63.76       73.04      1.78 o 
   4   3   0      161.85      139.17      3.30 o 
   5   3   0       13.20       16.22      1.24 o 
   6   3   0      112.22      109.12      3.07 o 
   7   3   0        0.08       -1.33      1.14 o 
   8   3   0        7.70        7.71      1.73 o 
   9   3   0        3.95        3.93      2.21 o 
   0   4   0     1198.97     1158.41     27.94 o 
   1   4   0       54.78       64.64      1.81 o 
   2   4   0       17.80       14.70      0.95 o 
   3   4   0       14.67        9.71      0.94 o 
   4   4   0      301.04      295.80      6.13 o 
   5   4   0       21.82       22.45      1.57 o 
   6   4   0       15.35       14.63      1.72 o 
   7   4   0       31.89       25.55      2.24 o 
   8   4   0        7.05        7.57      1.78 o 
   1   5   0        7.16        6.46      0.82 o 
   2   5   0       68.92       60.81      2.00 o 
   3   5   0       67.08       69.50      2.23 o 
   4   5   0       35.72       30.09      1.99 o 
   5   5   0       12.64        8.32      1.48 o 
   6   5   0      127.51      121.33      4.13 o 
   7   5   0        0.18        0.20      1.34 o 
   8   5   0       10.33        7.03      1.85 o 
   0   6   0       50.35       43.22      3.09 o 
   1   6   0       12.30        8.27      1.67 o 
   2   6   0        8.09        4.87      1.12 o 
   3   6   0       62.00       61.13      3.20 o 
   4   6   0        3.58        4.61      1.42 o 
   5   6   0       33.24       31.92      2.39 o 
   6   6   0        0.38       -0.57      1.38 o 
   7   6   0        1.84        0.16      1.58 o 
   1   7   0       86.68       93.49      3.44 o 
   2   7   0       48.50       49.22      2.68 o 
   3   7   0        1.19        1.52      1.49 o 
   4   7   0       10.99        9.03      1.75 o 
   5   7   0        9.87        9.28      2.44 o 
   6   7   0        0.30        0.56      1.58 o 
   0   8   0        1.04       -0.83      2.50 o 
   1   8   0        0.17       -2.02      2.38 o 
   2   8   0       31.07       37.57      3.65 o 
   3   8   0        2.10        1.82      1.59 o 
   4   8   0       71.93       83.12      6.43 o 
  -7   0   1        0.15       -1.19      0.93 o 
  -5   0   1       75.47       74.28      2.37 o 
  -3   0   1       37.39       26.82      1.44 o 
  -1   0   1       18.12       25.98      0.91 o 
   1   0   1      136.41      142.84      5.35 o 
   3   0   1      656.64      715.24     14.26 o 
   5   0   1      283.61      302.74      6.75 o 
   7   0   1        1.97        0.61      1.34 o 
   9   0   1       15.97       21.51      4.40 o 
  -9   1   1        0.61       -2.97      2.61 o 
  -8   1   1       10.33       10.18      3.13 o 
  -7   1   1        0.85       -0.93      0.86 o 
  -6   1   1        4.06        6.02      0.74 o 
  -5   1   1        4.66        4.96      0.83 o 
  -4   1   1      780.22      741.86     10.65 o 
  -3   1   1     2601.92     2690.67     36.92 o 
  -2   1   1     6276.59     6071.56    121.42 o 
  -1   1   1    10851.08     9629.84    441.98 o 
   0   1   1     1144.04     1125.83     36.63 o 
   1   1   1     2702.56     2571.89     43.36 o 
   2   1   1      280.28      277.51      4.50 o 
   3   1   1      225.12      214.42      3.33 o 
   4   1   1       66.04       75.79      1.55 o 
   5   1   1        2.77        1.03      0.51 o 
   6   1   1      104.36      109.67      2.93 o 
   7   1   1       41.69       42.12      1.90 o 
   8   1   1        0.02       -0.68      1.21 o 
   9   1   1        3.58        4.58      2.27 o 
  -9   2   1        0.15       -1.46      1.38 o 
  -8   2   1       10.35        8.39      1.69 o 
  -7   2   1        0.29       -1.24      0.83 o 
  -6   2   1       52.21       51.67      1.65 o 
  -5   2   1       91.13      104.24      2.12 o 
  -4   2   1      381.37      414.44      6.25 o 
  -3   2   1      433.18      399.04      6.53 o 
  -2   2   1       53.66       60.76      1.23 o 
  -1   2   1      218.61      231.91      4.39 o 
   0   2   1        0.06        0.71      0.24 o 
   1   2   1     2270.03     2201.14     34.44 o 
   2   2   1      263.32      279.28      4.65 o 
   3   2   1      334.72      383.89      5.68 o 
   4   2   1       53.36       61.35      2.28 o 
   5   2   1       14.11       13.66      1.11 o 
   6   2   1        0.61        1.10      0.85 o 
   7   2   1       18.53       17.67      1.54 o 
   8   2   1        5.47        5.40      1.51 o 
   9   2   1       23.54       31.77      3.51 o 
  -9   3   1       10.73       11.83      2.03 o 
  -8   3   1        0.20       -1.82      1.21 o 
  -7   3   1        1.46       -0.51      1.12 o 
  -6   3   1        6.19        4.79      1.38 o 
  -5   3   1        4.99        4.28      0.99 o 
  -4   3   1       29.43       37.86      1.35 o 
  -3   3   1       35.25       34.34      1.19 o 
  -2   3   1      338.80      367.27      6.72 o 
  -1   3   1      205.27      186.38      3.65 o 
   0   3   1        2.13        3.58      0.49 o 
   1   3   1       27.68       19.72      1.77 o 
   2   3   1       57.35       58.68      1.76 o 
   3   3   1      269.68      261.66      4.13 o 
   4   3   1       37.66       35.21      1.21 o 
   5   3   1        2.74        0.50      0.76 o 
   6   3   1        5.18        1.54      1.27 o 
   7   3   1        2.45        2.62      1.17 o 
   8   3   1        0.21        0.05      1.35 o 
   9   3   1        3.63        1.58      2.11 o 
  -8   4   1        0.79        2.13      1.51 o 
  -7   4   1       47.06       47.46      2.51 o 
  -6   4   1        0.42       -1.23      1.09 o 
  -5   4   1        2.22       -0.16      0.96 o 
  -4   4   1        0.01       -0.94      0.65 o 
  -3   4   1       41.40       40.53      1.29 o 
  -2   4   1        1.87        2.17      0.55 o 
  -1   4   1      137.18      136.38      3.01 o 
   0   4   1      109.29      130.90      2.92 o 
   1   4   1      679.52      680.65     11.92 o 
   2   4   1       78.54       86.23      1.92 o 
   3   4   1       10.83       12.57      1.01 o 
   4   4   1        0.02       -1.00      0.67 o 
   5   4   1      158.21      161.37      4.02 o 
   6   4   1        0.17        0.19      0.98 o 
   7   4   1       12.17       11.56      1.86 o 
   8   4   1        0.00       -0.50      1.39 o 
  -8   5   1        9.21        5.16      1.78 o 
  -7   5   1        2.94        2.22      1.46 o 
  -6   5   1       13.64       11.34      1.71 o 
  -5   5   1        0.03        0.21      1.42 o 
  -4   5   1       11.98       10.68      1.48 o 
  -3   5   1       32.72       34.85      1.64 o 
  -2   5   1        0.06       -0.83      0.56 o 
  -1   5   1       55.29       55.81      1.83 o 
   0   5   1        1.98        1.50      0.67 o 
   1   5   1       10.15        7.42      1.03 o 
   2   5   1       32.77       31.16      1.45 o 
   3   5   1        9.29       12.46      1.43 o 
   4   5   1        0.46        0.32      1.06 o 
   5   5   1        4.22        4.51      1.32 o 
   6   5   1       36.19       36.74      2.44 o 
   7   5   1        0.10       -0.97      1.40 o 
  -7   6   1        9.22        7.54      1.92 o 
  -6   6   1        0.01       -1.14      1.29 o 
  -5   6   1        0.02       -1.71      1.14 o 
  -4   6   1        5.07        3.63      1.39 o 
  -3   6   1       69.01       74.55      4.02 o 
  -2   6   1        1.00       -1.43      0.95 o 
  -1   6   1       19.61       16.07      1.41 o 
   0   6   1        0.43       -1.23      0.82 o 
   1   6   1        0.22       -1.43      0.96 o 
   2   6   1        7.39        5.79      1.36 o 
   3   6   1       40.25       39.06      2.26 o 
   4   6   1       35.58       31.52      2.27 o 
   5   6   1       56.15       51.63      2.73 o 
   6   6   1        8.42        8.06      1.75 o 
   7   6   1        8.49        5.68      1.85 o 
  -6   7   1        0.04       -1.39      2.25 o 
  -5   7   1       42.64       45.23      3.35 o 
  -4   7   1       19.80       26.70      2.47 o 
  -3   7   1       15.20       15.79      2.03 o 
  -2   7   1        3.16       -1.27      1.18 o 
  -1   7   1        0.41       -0.91      1.22 o 
   0   7   1      143.66      150.64      4.56 o 
   1   7   1       34.18       43.10      2.42 o 
   2   7   1      236.67      253.56     15.54 o 
   3   7   1       64.85       86.75      4.16 o 
   4   7   1       58.01       56.62      2.93 o 
   5   7   1        7.90        4.71      1.76 o 
  -4   8   1        3.79        3.10      1.76 o 
  -3   8   1        2.73        2.77      1.59 o 
  -2   8   1        0.92        0.97      1.50 o 
  -1   8   1       22.95       21.06      3.21 o 
   0   8   1        4.18        1.76      1.89 o 
   1   8   1       12.16        7.81      2.26 o 
   2   8   1        0.60        0.49      1.76 o 
   3   8   1        3.76        3.33      1.65 o 
   4   8   1        5.13        5.02      1.87 o 
  -8   0   2        8.00        5.26      1.39 o 
  -6   0   2       36.16       32.36      2.05 o 
  -4   0   2     1722.80     1703.24     33.51 o 
  -2   0   2    11451.36    11058.34    390.88 o 
   0   0   2      282.19      275.83      6.76 o 
   2   0   2     2117.95     2171.81     42.08 o 
   4   0   2       39.22       41.13      1.49 o 
   6   0   2        2.16        1.38      0.81 o 
   8   0   2       20.18       25.19      4.28 o 
  -9   1   2        1.50        0.15      1.91 o 
  -8   1   2        0.01       -1.65      1.10 o 
  -7   1   2       10.14       10.52      0.97 o 
  -6   1   2      162.53      161.52      3.03 o 
  -5   1   2      192.35      192.61      3.34 o 
  -4   1   2       15.45       26.25      1.70 o 
  -3   1   2      110.47      121.28      2.12 o 
  -2   1   2     3350.53     3272.76     80.37 o 
  -1   1   2      362.98      344.53      6.98 o 
   0   1   2      205.18      215.30      5.07 o 
   1   1   2      840.00      833.16     14.35 o 
   2   1   2     3327.42     3294.11     55.58 o 
   3   1   2      306.35      341.63      5.05 o 
   4   1   2      145.91      129.83      2.57 o 
   5   1   2      215.45      209.35      3.50 o 
   6   1   2      238.68      244.51      5.26 o 
   7   1   2       64.20       63.08      2.75 o 
   8   1   2       43.34       43.21      3.15 o 
   9   1   2        3.01        1.88      2.06 o 
  -9   2   2        7.86        5.95      1.66 o 
  -8   2   2        0.76       -0.07      1.21 o 
  -7   2   2        2.14        2.75      1.23 o 
  -6   2   2      123.87      116.80      2.44 o 
  -5   2   2       84.02       78.97      1.80 o 
  -4   2   2     2565.04     2531.03     34.97 o 
  -3   2   2      482.24      533.08      7.79 o 
  -2   2   2     1047.30     1134.88     17.28 o 
  -1   2   2      312.89      291.97      7.59 o 
   0   2   2     3993.71     3821.20     78.41 o 
   1   2   2      857.28      850.02     13.11 o 
   2   2   2       77.51       62.93      1.67 o 
   3   2   2      342.77      340.49      5.68 o 
   4   2   2     1011.54     1031.33     14.57 o 
   5   2   2       30.06       28.59      1.41 o 
   6   2   2       57.18       52.36      2.01 o 
   7   2   2        2.87        2.13      1.11 o 
   8   2   2       89.67       95.94      4.19 o 
   9   2   2        9.43       11.45      2.55 o 
  -9   3   2        2.56        0.10      1.50 o 
  -8   3   2        1.47        0.04      1.31 o 
  -7   3   2        0.00       -1.62      1.08 o 
  -6   3   2      111.00      108.45      5.50 o 
  -5   3   2       12.32       14.02      1.15 o 
  -4   3   2      154.63      156.29      3.14 o 
  -3   3   2       42.53       58.70      1.58 o 
  -2   3   2     1244.10     1197.63     20.38 o 
  -1   3   2       34.05       37.55      1.23 o 
   0   3   2     2081.45     2188.70     41.99 o 
   1   3   2      530.21      579.99      9.06 o 
   2   3   2       60.59       46.24      1.28 o 
   3   3   2      541.56      594.01      9.60 o 
   4   3   2       84.52       83.93      2.42 o 
   5   3   2       31.53       27.70      1.63 o 
   6   3   2       32.29       31.43      1.83 o 
   7   3   2        0.98        0.69      1.08 o 
   8   3   2       19.64       23.74      1.97 o 
   9   3   2        1.17       -1.20      2.38 o 
  -8   4   2        0.51       -1.94      1.29 o 
  -7   4   2        1.47       -0.15      1.35 o 
  -6   4   2        2.13        2.47      1.26 o 
  -5   4   2        9.60        4.10      1.18 o 
  -4   4   2      107.50       95.65      2.64 o 
  -3   4   2       11.63       13.54      0.89 o 
  -2   4   2       99.03      108.53      2.62 o 
  -1   4   2      144.18      160.15      3.46 o 
   0   4   2      103.35       92.42      2.28 o 
   1   4   2       43.77       38.17      1.17 o 
   2   4   2       51.52       48.73      1.61 o 
   3   4   2        0.97        0.29      0.63 o 
   4   4   2       48.93       48.31      1.93 o 
   5   4   2        6.40        5.01      1.13 o 
   6   4   2        3.49        3.45      1.16 o 
   7   4   2        9.49       13.24      1.58 o 
   8   4   2        4.33        3.30      2.21 o 
  -8   5   2       22.65       21.44      2.90 o 
  -7   5   2        0.73       -0.05      1.47 o 
  -6   5   2        0.17       -0.63      1.22 o 
  -5   5   2       14.50       10.61      1.69 o 
  -4   5   2        0.23        0.04      0.86 o 
  -3   5   2       80.86       78.69      2.46 o 
  -2   5   2      190.34      191.04      4.21 o 
  -1   5   2       17.07       21.39      1.32 o 
   0   5   2       26.93       30.43      1.40 o 
   1   5   2        0.22        0.80      0.67 o 
   2   5   2      389.65      383.97      9.11 o 
   3   5   2       20.61       26.08      1.78 o 
   4   5   2      211.61      199.15      5.42 o 
   5   5   2       11.81       11.70      1.87 o 
   6   5   2        0.08       -0.02      1.08 o 
   7   5   2        0.04       -0.48      1.30 o 
  -7   6   2        0.48       -0.10      1.58 o 
  -6   6   2        0.94       -0.35      1.34 o 
  -5   6   2        0.51       -0.66      1.32 o 
  -4   6   2       20.35       25.22      2.22 o 
  -3   6   2        0.61       -1.40      0.93 o 
  -2   6   2       33.12       27.55      2.06 o 
  -1   6   2      110.70      107.10      3.00 o 
   0   6   2      524.10      507.47      9.56 o 
   1   6   2      459.45      473.39      9.45 o 
   2   6   2      205.40      228.09      6.77 o 
   3   6   2      148.66      144.08      4.43 o 
   4   6   2        3.30        4.40      1.40 o 
   5   6   2        1.04       -1.57      1.21 o 
   6   6   2        0.00       -1.85      1.23 o 
   7   6   2        0.03       -1.56      1.48 o 
  -5   7   2        3.08        3.87      1.67 o 
  -4   7   2        0.95       -0.06      1.40 o 
  -3   7   2        0.67       -2.13      1.42 o 
  -2   7   2        3.27        1.48      1.28 o 
  -1   7   2        5.30        4.68      1.81 o 
   0   7   2        4.55        4.57      1.48 o 
   1   7   2       56.84       63.00      4.14 o 
   2   7   2        5.25        5.04      1.59 o 
   3   7   2       67.86       62.08      7.61 o 
   4   7   2        4.35        4.41      1.61 o 
   5   7   2       27.60       27.58      3.56 o 
  -4   8   2        4.99        1.40      1.69 o 
  -3   8   2        1.55       -0.51      1.54 o 
  -2   8   2        4.05        8.08      3.21 o 
  -1   8   2        0.04       -1.37      1.64 o 
   0   8   2        1.83       -0.48      2.50 o 
   1   8   2       15.30       14.71      1.97 o 
   2   8   2        4.07        6.65      1.76 o 
   3   8   2       18.89       16.83      2.20 o 
   4   8   2        1.35        1.49      1.62 o 
  -7   0   3       29.13       31.52      1.87 o 
  -5   0   3        0.32        0.61      1.01 o 
  -3   0   3     1450.10     1456.41     38.53 o 
  -1   0   3     1649.59     1582.40     52.41 o 
   1   0   3      149.19      150.39      3.26 o 
   3   0   3      166.35      177.99      4.00 o 
   5   0   3     1445.25     1445.30     28.65 o 
   7   0   3      167.12      167.09      8.91 o 
   9   0   3        1.84        9.98      3.80 o 
  -9   1   3        7.96        3.80      2.79 o 
  -8   1   3       35.58       37.61      4.24 o 
  -7   1   3       45.15       47.13      1.75 o 
  -6   1   3        0.33       -0.14      0.61 o 
  -5   1   3      734.32      740.03     10.82 o 
  -4   1   3      819.07      815.52     11.71 o 
  -3   1   3     1629.13     1636.92     22.70 o 
  -2   1   3     2211.48     2289.29     44.07 o 
  -1   1   3      356.02      345.36      6.16 o 
   0   1   3      221.71      201.34      3.33 o 
   1   1   3     2102.88     2041.41     30.79 o 
   2   1   3      431.66      455.83      7.22 o 
   3   1   3      196.52      174.03      2.79 o 
   4   1   3        2.45        2.44      0.45 o 
   5   1   3       14.44       16.33      1.79 o 
   6   1   3        0.86       -0.29      0.73 o 
   7   1   3      139.74      147.28      4.56 o 
   8   1   3       25.73       31.73      6.30 o 
   9   1   3       58.63       64.73      6.06 o 
  -9   2   3        0.51        0.32      1.45 o 
  -8   2   3       38.41       35.30      2.30 o 
  -7   2   3       10.39       14.77      1.39 o 
  -6   2   3      168.85      156.22      3.33 o 
  -5   2   3        2.60        3.28      0.68 o 
  -4   2   3       37.55       37.38      1.17 o 
  -3   2   3      233.79      212.84      3.46 o 
  -2   2   3       91.40       89.19      2.13 o 
  -1   2   3       44.60       54.70      1.64 o 
   0   2   3       78.12       92.31      3.04 o 
   1   2   3     2235.13     2130.49     32.13 o 
   2   2   3       20.34       15.13      0.86 o 
   3   2   3      543.68      545.73      9.99 o 
   4   2   3       11.05       16.27      1.18 o 
   5   2   3       95.17      105.14      3.04 o 
   6   2   3       47.14       50.78      2.04 o 
   7   2   3       32.00       37.39      1.99 o 
   8   2   3       23.01       21.68      2.31 o 
   9   2   3        0.00        2.81      2.23 o 
  -9   3   3        0.12       -0.41      1.47 o 
  -8   3   3       13.36        9.86      1.77 o 
  -7   3   3        3.13        1.59      1.35 o 
  -6   3   3       31.46       25.58      1.56 o 
  -5   3   3      158.84      156.42      3.28 o 
  -4   3   3        0.00        0.48      0.89 o 
  -3   3   3      191.21      187.48      3.99 o 
  -2   3   3       94.06       88.37      2.58 o 
  -1   3   3       10.68        2.60      0.53 o 
   0   3   3        4.29        3.25      0.90 o 
   1   3   3       13.34       18.39      0.87 o 
   2   3   3      458.87      478.90      8.75 o 
   3   3   3      425.18      401.92      7.74 o 
   4   3   3       46.38       49.65      1.82 o 
   5   3   3       11.89       11.58      1.26 o 
   6   3   3       30.62       28.93      1.87 o 
   7   3   3       71.93       78.26      3.02 o 
   8   3   3       10.38        9.66      1.91 o 
  -8   4   3        3.57        3.65      1.61 o 
  -7   4   3        2.67        1.52      1.52 o 
  -6   4   3       11.36       10.10      1.58 o 
  -5   4   3       12.14        9.43      1.41 o 
  -4   4   3        0.07        1.04      0.75 o 
  -3   4   3      211.83      191.11      4.15 o 
  -2   4   3      260.29      298.56      7.57 o 
  -1   4   3      379.32      367.35      6.92 o 
   0   4   3      568.67      608.83      9.69 o 
   1   4   3      149.69      138.37      2.69 o 
   2   4   3      299.50      306.92      6.62 o 
   3   4   3      316.94      318.69      6.51 o 
   4   4   3      152.94      143.31      3.66 o 
   5   4   3        0.14       -0.90      1.06 o 
   6   4   3       23.22       26.15      3.00 o 
   7   4   3        4.45        1.13      1.21 o 
   8   4   3        0.32       -2.02      1.35 o 
  -7   5   3        3.55        1.52      1.53 o 
  -6   5   3        0.76        0.67      1.29 o 
  -5   5   3       16.23       16.97      1.83 o 
  -4   5   3       68.83       71.72      2.46 o 
  -3   5   3       58.01       58.79      2.96 o 
  -2   5   3      302.76      306.71      6.19 o 
  -1   5   3      747.08      714.77     13.57 o 
   0   5   3      125.93      126.28      2.71 o 
   1   5   3      228.13      215.64      4.61 o 
   2   5   3       72.64       69.63      2.63 o 
   3   5   3       15.22       16.49      1.59 o 
   4   5   3       67.35       66.98      3.54 o 
   5   5   3        1.64       -0.89      1.01 o 
   6   5   3       16.43       21.90      2.20 o 
   7   5   3       11.66       13.88      1.99 o 
  -7   6   3        6.03        3.19      1.68 o 
  -6   6   3        3.23        2.83      1.54 o 
  -5   6   3        1.15       -0.85      1.32 o 
  -4   6   3       15.67       10.71      1.74 o 
  -3   6   3       19.80       17.20      2.02 o 
  -2   6   3        3.88        3.40      1.47 o 
  -1   6   3       10.41       11.18      1.56 o 
   0   6   3       90.69       88.16      3.28 o 
   1   6   3        4.57        5.39      1.37 o 
   2   6   3      120.95      116.44      3.81 o 
   3   6   3        0.37        1.98      1.23 o 
   4   6   3        7.04        5.59      1.56 o 
   5   6   3        6.95        6.69      1.60 o 
   6   6   3        0.19       -1.90      1.27 o 
  -5   7   3        0.51       -0.14      1.55 o 
  -4   7   3        1.91       -0.99      1.44 o 
  -3   7   3        2.23        1.23      1.77 o 
  -2   7   3        2.43        2.23      1.29 o 
  -1   7   3       11.37       11.35      2.06 o 
   0   7   3       57.31       50.83      2.61 o 
   1   7   3       21.58       27.49      2.16 o 
   2   7   3       64.38       57.52      3.05 o 
   3   7   3        2.83        3.51      1.50 o 
   4   7   3        0.48       -1.98      1.32 o 
   5   7   3        0.01       -1.23      2.09 o 
  -4   8   3        7.26        8.02      2.08 o 
  -3   8   3       19.09       23.95      3.88 o 
  -2   8   3        0.09       -2.15      1.76 o 
  -1   8   3        0.01       -2.51      1.67 o 
   0   8   3        1.92       -2.14      2.38 o 
   1   8   3       24.81       26.86      3.15 o 
   2   8   3       14.40       17.46      2.23 o 
   3   8   3        5.10        2.56      1.64 o 
  -8   0   4      126.26      127.60      5.01 o 
  -6   0   4      162.09      171.01      8.46 o 
  -4   0   4       50.83       37.05      1.55 o 
  -2   0   4      111.72       93.33      3.10 o 
   0   0   4     1296.38     1208.99     23.75 o 
   2   0   4       34.25       42.35      1.28 o 
   4   0   4      262.98      315.64      9.05 o 
   6   0   4       90.63       88.42      5.70 o 
   8   0   4        0.47        1.07      2.73 o 
  -9   1   4       17.75       15.81      2.57 o 
  -8   1   4       28.57       27.15      1.96 o 
  -7   1   4      103.71      101.41      3.27 o 
  -6   1   4       78.05       77.55      2.15 o 
  -5   1   4      195.00      207.51      3.61 o 
  -4   1   4      482.01      462.30      6.96 o 
  -3   1   4       84.01       91.60      1.76 o 
  -2   1   4      805.09      843.66     14.57 o 
  -1   1   4      168.96      157.28      5.83 o 
   0   1   4     1609.54     1579.20     21.82 o 
   1   1   4       58.31       64.81      1.22 o 
   2   1   4     1256.80     1246.55     21.12 o 
   3   1   4        0.38       -0.23      0.31 o 
   4   1   4     1600.67     1676.43     25.61 o 
   5   1   4        7.37        9.53      1.01 o 
   6   1   4       66.30       60.41      2.57 o 
   7   1   4        2.60        3.42      1.42 o 
   8   1   4        4.81        8.43      2.61 o 
   9   1   4        0.06       -0.69      1.91 o 
  -9   2   4        4.22        0.53      1.74 o 
  -8   2   4       34.74       30.56      2.20 o 
  -7   2   4       43.84       35.08      1.82 o 
  -6   2   4      417.51      405.53      7.12 o 
  -5   2   4      166.42      177.44      3.73 o 
  -4   2   4       35.39       35.32      1.31 o 
  -3   2   4      102.38      110.01      2.68 o 
  -2   2   4      798.53      799.78     15.27 o 
  -1   2   4        2.44        3.69      0.48 o 
   0   2   4       34.74       34.20      0.93 o 
   1   2   4       25.60       15.13      0.79 o 
   2   2   4      909.01      864.53     15.28 o 
   3   2   4       31.76       36.64      1.42 o 
   4   2   4       55.74       67.96      2.12 o 
   5   2   4       82.83       79.41      2.46 o 
   6   2   4      472.76      487.90     10.94 o 
   7   2   4      100.43      112.24      3.98 o 
   8   2   4       97.61       94.08      3.85 o 
   9   2   4       28.97       32.21      3.61 o 
  -9   3   4        1.49       -0.68      1.79 o 
  -8   3   4        6.94        4.23      1.54 o 
  -7   3   4       20.65       18.13      1.94 o 
  -6   3   4       80.33       80.66      2.54 o 
  -5   3   4        0.90        0.81      0.74 o 
  -4   3   4      155.79      163.69      3.35 o 
  -3   3   4       14.59       19.30      1.20 o 
  -2   3   4      258.76      254.99      5.89 o 
  -1   3   4      234.91      254.84      4.39 o 
   0   3   4     1541.42     1624.33     24.59 o 
   1   3   4      709.24      799.43     12.38 o 
   2   3   4      198.42      198.95      3.67 o 
   3   3   4       30.68       40.76      1.60 o 
   4   3   4        3.46        4.71      0.92 o 
   5   3   4        2.28        3.38      1.05 o 
   6   3   4       68.13       74.47      3.96 o 
   7   3   4        0.85       -0.68      1.13 o 
   8   3   4       18.34       25.94      3.54 o 
  -8   4   4       11.80       16.00      2.82 o 
  -7   4   4        1.30       -1.78      1.18 o 
  -6   4   4        0.62       -0.42      1.37 o 
  -5   4   4        6.25        9.83      1.44 o 
  -4   4   4      371.68      361.65      7.25 o 
  -3   4   4      112.34      107.80      2.86 o 
  -2   4   4      384.24      384.80      7.37 o 
  -1   4   4      186.70      207.79      3.84 o 
   0   4   4      162.49      146.45      2.87 o 
   1   4   4       24.64       33.24      1.15 o 
   2   4   4      110.96      111.12      3.26 o 
   3   4   4       84.43       88.33      2.64 o 
   4   4   4      196.79      204.42      5.58 o 
   5   4   4       52.07       54.07      2.47 o 
   6   4   4      102.21      108.81      3.37 o 
   7   4   4        1.01       -1.58      1.13 o 
   8   4   4        4.05        3.17      1.49 o 
  -7   5   4        0.33       -1.95      1.30 o 
  -6   5   4        1.39       -0.02      1.37 o 
  -5   5   4        5.99        4.15      1.34 o 
  -4   5   4       48.48       57.46      2.27 o 
  -3   5   4        7.97       13.16      1.42 o 
  -2   5   4        9.46       17.17      1.32 o 
  -1   5   4       13.26       14.33      1.32 o 
   0   5   4       16.85       19.15      1.07 o 
   1   5   4        6.22        4.74      0.88 o 
   2   5   4       52.37       53.95      2.27 o 
   3   5   4       18.87       19.50      2.32 o 
   4   5   4      132.84      141.78      4.34 o 
   5   5   4        0.10       -1.17      1.01 o 
   6   5   4        5.35        2.83      1.29 o 
   7   5   4        0.36       -0.86      1.23 o 
  -6   6   4       17.06       15.67      2.12 o 
  -5   6   4        1.64        0.33      1.34 o 
  -4   6   4        5.72        3.89      1.23 o 
  -3   6   4       79.59       72.00      2.97 o 
  -2   6   4      190.57      200.64      5.27 o 
  -1   6   4      284.25      278.90      5.92 o 
   0   6   4       35.88       39.38      1.83 o 
   1   6   4       59.63       57.63      2.52 o 
   2   6   4       61.97       63.28      5.67 o 
   3   6   4        0.01       -1.47      0.98 o 
   4   6   4        5.91        1.37      1.32 o 
   5   6   4        2.23       -0.47      1.28 o 
   6   6   4        2.63        0.25      1.48 o 
  -5   7   4        0.10       -0.53      1.52 o 
  -4   7   4        5.97        6.39      1.74 o 
  -3   7   4        0.30       -1.67      1.11 o 
  -2   7   4       17.41       16.80      3.57 o 
  -1   7   4        3.08        2.88      1.45 o 
   0   7   4       33.48       34.40      2.85 o 
   1   7   4        2.39        1.86      1.81 o 
   2   7   4        1.01        0.45      1.36 o 
   3   7   4       15.05       10.45      1.85 o 
   4   7   4        2.74        2.09      1.60 o 
   5   7   4        0.24       -1.71      1.44 o 
  -3   8   4        5.83        6.65      3.45 o 
  -2   8   4        3.18        2.51      2.08 o 
  -1   8   4        2.43        4.16      2.97 o 
   0   8   4       12.38        9.45      2.20 o 
   1   8   4        4.02        6.26      2.11 o 
   2   8   4        3.90        5.94      2.73 o 
   3   8   4        1.18       -0.72      1.99 o 
  -9   0   5       59.84       56.97      3.68 o 
  -7   0   5       41.72       37.43      2.63 o 
  -5   0   5        4.24        1.67      0.98 o 
  -3   0   5      507.80      513.58     10.72 o 
  -1   0   5     1301.68     1255.85     30.04 o 
   1   0   5     2749.94     2707.60     65.04 o 
   3   0   5     3865.48     4040.38     78.09 o 
   5   0   5       20.91       30.44      2.00 o 
   7   0   5       62.71       68.69      5.70 o 
   9   0   5        0.71       -0.95      2.73 o 
  -9   1   5       16.62       15.21      4.40 o 
  -8   1   5        6.93        7.62      1.32 o 
  -7   1   5       88.88       78.63      3.10 o 
  -6   1   5      104.65      112.32      2.76 o 
  -5   1   5        0.87        0.84      0.66 o 
  -4   1   5      422.56      447.06      6.79 o 
  -3   1   5      469.61      483.38      7.87 o 
  -2   1   5      164.24      150.74      3.28 o 
  -1   1   5        2.67        1.49      0.38 o 
   0   1   5      370.89      403.46      5.96 o 
   1   1   5      966.19      939.83     13.24 o 
   2   1   5      181.59      200.00      3.57 o 
   3   1   5      240.50      232.14      4.11 o 
   4   1   5       22.57       21.22      0.97 o 
   5   1   5      335.61      354.72     10.87 o 
   6   1   5       11.29       11.39      1.54 o 
   7   1   5        0.00       -0.64      1.51 o 
   8   1   5        7.42       10.32      2.52 o 
   9   1   5        1.21        0.77      2.08 o 
  -9   2   5        5.63        6.16      2.20 o 
  -8   2   5       21.77       13.88      1.80 o 
  -7   2   5      104.44      114.03      3.36 o 
  -6   2   5       31.01       29.53      1.48 o 
  -5   2   5      329.20      323.54      5.85 o 
  -4   2   5        2.62        2.10      0.84 o 
  -3   2   5      197.43      194.01      4.18 o 
  -2   2   5      104.40      117.83      2.78 o 
  -1   2   5     2728.31     2923.77     49.03 o 
   0   2   5      885.74      993.95     15.24 o 
   1   2   5        1.06        4.84      0.77 o 
   2   2   5      523.92      544.99     10.02 o 
   3   2   5      496.28      487.16      9.15 o 
   4   2   5       24.70       32.19      1.50 o 
   5   2   5       44.58       45.66      1.90 o 
   6   2   5        1.15        2.24      1.08 o 
   7   2   5       52.01       61.32      2.95 o 
   8   2   5        3.08        2.84      2.14 o 
  -8   3   5       52.31       42.26      4.10 o 
  -7   3   5       42.40       35.73      1.93 o 
  -6   3   5      108.29      118.37      2.94 o 
  -5   3   5        8.19        9.40      1.05 o 
  -4   3   5        2.06        1.84      0.69 o 
  -3   3   5      206.11      207.36      4.48 o 
  -2   3   5       10.86       16.07      1.24 o 
  -1   3   5      196.73      165.68      3.12 o 
   0   3   5      244.19      251.31      4.36 o 
   1   3   5      153.64      123.79      2.79 o 
   2   3   5       29.62       38.21      1.49 o 
   3   3   5     1000.79      987.91     17.72 o 
   4   3   5       91.48       89.49      3.47 o 
   5   3   5      981.17      979.78     18.01 o 
   6   3   5      127.84      137.37      3.84 o 
   7   3   5       48.20       39.37      2.17 o 
   8   3   5       27.59       29.18      2.82 o 
  -8   4   5        1.92       -0.06      1.51 o 
  -7   4   5        1.45        2.91      1.49 o 
  -6   4   5       10.99       11.97      1.43 o 
  -5   4   5       45.17       41.95      2.41 o 
  -4   4   5       23.08       30.93      1.46 o 
  -3   4   5        3.28        2.55      1.05 o 
  -2   4   5       24.69       25.78      1.34 o 
  -1   4   5       64.98       58.83      1.61 o 
   0   4   5       17.72       20.95      0.99 o 
   1   4   5       19.85       15.03      1.08 o 
   2   4   5       30.27       27.15      1.58 o 
   3   4   5       52.39       46.67      1.99 o 
   4   4   5      152.22      147.22      4.57 o 
   5   4   5        8.93       13.98      1.59 o 
   6   4   5       31.53       30.68      2.02 o 
   7   4   5       11.94       15.04      1.77 o 
   8   4   5        0.88        3.03      1.69 o 
  -7   5   5        2.33        1.24      1.57 o 
  -6   5   5        0.00       -0.06      1.36 o 
  -5   5   5      116.37      112.37      4.63 o 
  -4   5   5       72.66       80.86      3.41 o 
  -3   5   5      541.33      495.35      9.53 o 
  -2   5   5      243.20      238.89      5.20 o 
  -1   5   5       22.79       22.13      1.37 o 
   0   5   5       31.43       32.51      1.49 o 
   1   5   5      173.34      166.96      4.85 o 
   2   5   5       35.16       33.33      2.20 o 
   3   5   5        7.48        5.93      1.40 o 
   4   5   5        2.88       -0.10      1.01 o 
   5   5   5        3.04        3.74      1.39 o 
   6   5   5        2.12       -0.58      1.19 o 
   7   5   5       18.71       17.04      1.93 o 
  -6   6   5        8.79        7.85      1.86 o 
  -5   6   5        1.16       -0.19      1.34 o 
  -4   6   5       17.17       23.98      1.89 o 
  -3   6   5       35.57       33.27      2.40 o 
  -2   6   5        3.28        1.74      1.03 o 
  -1   6   5       55.11       48.60      3.58 o 
   0   6   5        4.89        5.81      1.96 o 
   1   6   5       14.24       14.82      2.56 o 
   2   6   5        7.20        9.77      1.49 o 
   3   6   5       30.96       30.84      2.08 o 
   4   6   5        4.74        3.10      1.36 o 
   5   6   5        8.44        9.06      1.81 o 
   6   6   5        0.59       -0.49      1.96 o 
  -5   7   5        0.01       -1.29      1.51 o 
  -4   7   5        2.08        0.24      1.25 o 
  -3   7   5        1.72        1.42      1.39 o 
  -2   7   5       19.74       18.37      2.56 o 
  -1   7   5       21.61       25.97      2.16 o 
   0   7   5       44.77       40.98      2.99 o 
   1   7   5       12.19        8.62      2.08 o 
   2   7   5        0.12       -1.62      1.08 o 
   3   7   5        1.05       -0.12      1.34 o 
   4   7   5        6.73        7.57      1.81 o 
   5   7   5        2.75        4.38      1.76 o 
  -3   8   5        1.41        0.16      2.10 o 
  -2   8   5        1.95        0.40      1.93 o 
  -1   8   5        9.16        9.74      3.45 o 
   0   8   5        0.14        1.02      1.84 o 
   1   8   5        3.51        0.32      1.86 o 
   2   8   5        0.07        0.68      1.83 o 
   3   8   5        0.18       -1.28      1.46 o 
  -8   0   6       14.57       17.35      2.43 o 
  -6   0   6      309.31      311.33      9.26 o 
  -4   0   6      158.96      162.00      5.24 o 
  -2   0   6      369.30      314.07     11.17 o 
   0   0   6       69.19       60.77      1.89 o 
   2   0   6     2258.98     2214.23     43.26 o 
   4   0   6      278.60      280.36     19.96 o 
   6   0   6      128.08      128.70      7.61 o 
   8   0   6       27.22       23.05      4.52 o 
  -9   1   6        3.64        4.99      2.49 o 
  -8   1   6        1.77        2.43      1.20 o 
  -7   1   6       15.19       15.16      1.60 o 
  -6   1   6       13.34       16.99      1.30 o 
  -5   1   6        2.36        1.34      0.77 o 
  -4   1   6      512.81      520.19      8.69 o 
  -3   1   6       67.27       82.16      2.31 o 
  -2   1   6      120.57      137.68      3.15 o 
  -1   1   6      328.60      338.06      5.65 o 
   0   1   6     1329.45     1253.81     17.59 o 
   1   1   6      236.94      290.81      4.50 o 
   2   1   6      484.97      481.52      7.87 o 
   3   1   6      134.80      127.46      2.59 o 
   4   1   6      157.32      154.44      3.59 o 
   5   1   6        5.34        4.27      1.10 o 
   6   1   6       75.53       72.48      4.96 o 
   7   1   6        0.21       -1.22      1.64 o 
   8   1   6        4.37        3.38      2.23 o 
  -9   2   6       17.69       15.00      2.55 o 
  -8   2   6       16.17       10.46      1.74 o 
  -7   2   6       75.47       78.44      2.58 o 
  -6   2   6       30.19       25.42      1.61 o 
  -5   2   6       55.61       59.69      2.09 o 
  -4   2   6      119.35      120.26      2.74 o 
  -3   2   6       37.15       31.38      1.42 o 
  -2   2   6      147.74      127.52      3.04 o 
  -1   2   6       26.10       20.93      1.06 o 
   0   2   6      103.52      121.70      2.41 o 
   1   2   6      170.98      164.68      3.30 o 
   2   2   6      669.72      721.89     13.10 o 
   3   2   6       21.67       29.88      1.38 o 
   4   2   6      227.70      210.23      4.68 o 
   5   2   6        8.90        9.41      1.24 o 
   6   2   6        5.12        2.67      1.36 o 
   7   2   6        7.94        8.71      1.64 o 
   8   2   6        3.78        3.77      2.13 o 
  -8   3   6       29.79       34.59      2.45 o 
  -7   3   6       12.26       11.90      1.70 o 
  -6   3   6        0.83        1.14      2.00 o 
  -5   3   6        2.58        2.73      0.91 o 
  -4   3   6       94.33       93.35      2.75 o 
  -3   3   6       37.64       41.09      1.69 o 
  -2   3   6       15.96       16.20      1.12 o 
  -1   3   6       43.24       68.31      1.68 o 
   0   3   6      210.73      204.51      3.72 o 
   1   3   6       13.76       19.91      1.03 o 
   2   3   6       22.92       26.36      1.40 o 
   3   3   6       13.76       17.51      1.32 o 
   4   3   6       91.01       97.54      2.93 o 
   5   3   6       31.53       35.89      1.95 o 
   6   3   6        0.45       -0.07      1.04 o 
   7   3   6        0.12        0.77      1.36 o 
   8   3   6       28.90       31.41      4.04 o 
  -8   4   6        0.01       -0.87      1.50 o 
  -7   4   6       36.31       38.45      2.69 o 
  -6   4   6      128.42      136.44      3.78 o 
  -5   4   6      174.51      167.19      4.73 o 
  -4   4   6      105.84      103.21      3.04 o 
  -3   4   6       74.95       65.53      2.66 o 
  -2   4   6      152.73      158.26      3.78 o 
  -1   4   6       13.07       14.61      1.12 o 
   0   4   6       22.29       24.41      1.03 o 
   1   4   6       45.53       50.11      2.09 o 
   2   4   6      643.18      645.98     13.79 o 
   3   4   6      170.24      154.03      3.94 o 
   4   4   6      245.42      228.12      5.34 o 
   5   4   6      199.40      195.85      4.93 o 
   6   4   6       27.79       37.49      2.20 o 
   7   4   6       85.81       81.52      3.24 o 
  -7   5   6       12.46        9.51      1.90 o 
  -6   5   6        4.46        6.24      1.40 o 
  -5   5   6      116.85      118.51      3.50 o 
  -4   5   6        6.05       10.11      1.34 o 
  -3   5   6      105.79       98.77      3.00 o 
  -2   5   6        9.61        8.07      1.19 o 
  -1   5   6       13.42       15.49      1.26 o 
   0   5   6       45.82       51.36      2.27 o 
   1   5   6       49.02       54.20      3.41 o 
   2   5   6        6.31        6.60      1.47 o 
   3   5   6        0.88        0.35      1.08 o 
   4   5   6       82.87       93.06      3.08 o 
   5   5   6        0.08       -0.89      1.09 o 
   6   5   6       17.27       17.31      1.90 o 
   7   5   6        2.58        6.15      1.63 o 
  -6   6   6       13.91       14.74      2.12 o 
  -5   6   6        3.96        3.26      1.30 o 
  -4   6   6       24.98       26.72      3.93 o 
  -3   6   6        8.55        6.10      1.24 o 
  -2   6   6       10.08        4.19      1.10 o 
  -1   6   6       12.64       10.73      1.47 o 
   0   6   6        1.77        0.24      1.90 o 
   1   6   6       14.07       15.33      4.58 o 
   2   6   6        2.59        3.31      1.33 o 
   3   6   6        0.06       -1.30      1.09 o 
   4   6   6        6.01        5.49      1.61 o 
   5   6   6        0.23        2.36      1.46 o 
   6   6   6       11.09       14.82      2.14 o 
  -5   7   6        8.21        5.78      1.89 o 
  -4   7   6        5.39        4.87      1.63 o 
  -3   7   6        1.29        1.37      1.43 o 
  -2   7   6       11.74       10.73      2.23 o 
  -1   7   6        8.81        9.83      2.14 o 
   0   7   6        7.23        8.51      2.26 o 
   1   7   6        0.98       -1.66      1.54 o 
   2   7   6        0.29       -1.27      1.60 o 
   3   7   6        8.17        8.16      1.90 o 
   4   7   6       44.63       62.56      4.33 o 
  -2   8   6       31.41       39.22      5.23 o 
  -1   8   6        0.00       -0.36      2.38 o 
   0   8   6        6.30        6.65      2.50 o 
   1   8   6        0.77        0.83      1.86 o 
   2   8   6        6.27        7.95      2.26 o 
  -9   0   7        1.71        0.23      1.91 o 
  -7   0   7        2.64        2.79      3.15 o 
  -5   0   7      362.19      377.05     10.85 o 
  -3   0   7        5.79        0.58      0.88 o 
  -1   0   7     2705.97     2704.32     75.64 o 
   1   0   7      254.82      283.30      8.14 o 
   3   0   7      965.64      858.80     17.39 o 
   5   0   7       79.66       65.36      4.99 o 
   7   0   7       52.16       49.08      5.11 o 
  -9   1   7        0.01       -0.32      1.40 o 
  -8   1   7        7.41        6.34      1.44 o 
  -7   1   7       35.02       37.50      2.01 o 
  -6   1   7       21.92       26.15      1.74 o 
  -5   1   7        3.56        1.14      0.77 o 
  -4   1   7       38.76       45.05      1.54 o 
  -3   1   7      240.86      238.28      5.07 o 
  -2   1   7      167.81      195.09      4.90 o 
  -1   1   7      230.07      255.66      4.52 o 
   0   1   7      424.11      433.07      6.56 o 
   1   1   7     2771.71     2782.71     38.39 o 
   2   1   7       10.49        5.34      0.59 o 
   3   1   7      112.86      127.63      2.66 o 
   4   1   7      131.52      134.46      4.60 o 
   5   1   7      177.34      192.00     11.31 o 
   6   1   7       25.58       28.56      2.98 o 
   7   1   7        0.02       -2.20      1.47 o 
   8   1   7        0.05       -2.32      1.68 o 
  -8   2   7        0.16       -0.71      1.34 o 
  -7   2   7        0.00       -0.96      1.08 o 
  -6   2   7        4.73        4.19      1.03 o 
  -5   2   7      277.87      281.15      5.37 o 
  -4   2   7       10.12        7.61      1.06 o 
  -3   2   7      170.23      191.16      4.34 o 
  -2   2   7      259.87      289.73      5.87 o 
  -1   2   7      503.14      467.12      7.70 o 
   0   2   7      129.17      145.95      2.84 o 
   1   2   7       74.10       88.31      2.02 o 
   2   2   7        1.72        1.31      0.59 o 
   3   2   7      372.87      374.58      7.44 o 
   4   2   7       13.01       16.19      1.34 o 
   5   2   7        4.15        2.80      1.06 o 
   6   2   7       17.53       18.05      2.85 o 
   7   2   7       70.28       73.00      4.29 o 
   8   2   7        9.33        8.62      2.50 o 
  -8   3   7       87.26       89.77      3.70 o 
  -7   3   7       20.80       24.41      1.90 o 
  -6   3   7       89.67       83.47      2.54 o 
  -5   3   7        3.42        1.10      0.92 o 
  -4   3   7        0.41       -1.12      0.91 o 
  -3   3   7      371.12      366.94      7.36 o 
  -2   3   7       14.89       15.42      1.19 o 
  -1   3   7       15.07       16.64      1.24 o 
   0   3   7       13.36       11.37      1.04 o 
   1   3   7     1062.61     1025.80     26.83 o 
   2   3   7        4.01        5.33      0.91 o 
   3   3   7      104.82      104.22      3.03 o 
   4   3   7      352.91      352.79      7.40 o 
   5   3   7      201.30      218.62      5.23 o 
   6   3   7      278.83      288.25      8.71 o 
   7   3   7       73.50       72.24      3.35 o 
   8   3   7       24.77       16.52      2.98 o 
  -8   4   7       35.56       44.09      2.90 o 
  -7   4   7       13.05       15.04      2.21 o 
  -6   4   7       33.05       39.41      2.09 o 
  -5   4   7       76.13       82.00      2.80 o 
  -4   4   7       37.93       31.39      1.82 o 
  -3   4   7        4.08        4.02      2.23 o 
  -2   4   7       14.39       11.21      1.18 o 
  -1   4   7      284.15      268.68      6.29 o 
   0   4   7       54.82       56.68      2.83 o 
   1   4   7       17.99       17.34      1.85 o 
   2   4   7       72.48       82.60      2.96 o 
   3   4   7      360.56      361.62      7.59 o 
   4   4   7        2.08        0.23      1.04 o 
   5   4   7        2.24        1.14      1.18 o 
   6   4   7       18.32       14.06      1.70 o 
   7   4   7       28.51       36.79      5.47 o 
  -7   5   7       34.44       35.58      2.69 o 
  -6   5   7       29.06       28.65      2.35 o 
  -5   5   7       74.13       75.00      2.97 o 
  -4   5   7      167.43      151.02      4.03 o 
  -3   5   7        1.03       -0.45      1.06 o 
  -2   5   7       16.78       16.54      1.45 o 
  -1   5   7       13.97       11.32      1.21 o 
   0   5   7      108.54      109.52      4.57 o 
   1   5   7      214.82      207.14      8.38 o 
   2   5   7       53.13       51.59      2.64 o 
   3   5   7       40.99       38.80      2.24 o 
   4   5   7        7.96        5.05      1.29 o 
   5   5   7       21.71       26.03      2.11 o 
   6   5   7       14.28       12.70      1.79 o 
  -6   6   7        0.70        0.49      1.49 o 
  -5   6   7        0.06       -1.36      1.20 o 
  -4   6   7        5.00        1.96      1.36 o 
  -3   6   7        1.15       -0.93      0.98 o 
  -2   6   7        0.33       -1.30      0.87 o 
  -1   6   7       36.85       36.80      3.21 o 
   0   6   7        6.06        5.53      3.39 o 
   1   6   7        0.92       -0.67      2.32 o 
   2   6   7       11.39       11.09      2.11 o 
   3   6   7      116.31      123.21      4.38 o 
   4   6   7       23.80       27.55      2.29 o 
   5   6   7       58.81       64.24      3.21 o 
  -4   7   7        4.05        5.14      1.67 o 
  -3   7   7       30.88       32.61      2.81 o 
  -2   7   7       11.80       11.62      2.28 o 
  -1   7   7        3.96        1.63      1.67 o 
   0   7   7        1.37       -0.10      1.60 o 
   1   7   7       15.92       17.18      4.10 o 
   2   7   7        5.98        6.43      2.08 o 
   3   7   7        2.00        2.75      1.96 o 
   4   7   7        3.57        3.63      1.63 o 
  -2   8   7        5.87        8.91      3.80 o 
  -1   8   7        3.63        2.50      3.09 o 
   0   8   7       27.49       28.04      3.11 o 
   1   8   7        3.52        6.70      2.17 o 
  -8   0   8        1.27        0.53      1.76 o 
  -6   0   8       22.40       25.41      2.60 o 
  -4   0   8       81.50       87.21      3.82 o 
  -2   0   8       20.67       10.07      1.34 o 
   0   0   8      838.63      859.95     17.58 o 
   2   0   8      102.42      114.20      3.17 o 
   4   0   8       76.93       66.29      5.11 o 
   6   0   8       14.17       15.81      3.57 o 
   8   0   8       36.00       38.74      5.59 o 
  -8   1   8        7.17        7.64      1.58 o 
  -7   1   8        1.63        2.03      1.20 o 
  -6   1   8       27.77       27.49      1.87 o 
  -5   1   8       81.49       80.21      2.74 o 
  -4   1   8        1.84       -0.42      0.65 o 
  -3   1   8      324.06      352.87      7.09 o 
  -2   1   8      223.45      214.62      5.40 o 
  -1   1   8      302.54      299.18      5.26 o 
   0   1   8        5.51        2.61      0.48 o 
   1   1   8       25.48       35.26      1.07 o 
   2   1   8      301.38      273.54      4.93 o 
   3   1   8        5.30        5.51      0.68 o 
   4   1   8       16.81       16.00      1.50 o 
   5   1   8        9.46       11.37      2.76 o 
   6   1   8      164.89      160.58      6.47 o 
   7   1   8       11.84        8.38      5.53 o 
   8   1   8       12.12       11.36      4.63 o 
  -8   2   8        3.38        3.54      1.45 o 
  -7   2   8        0.27       -1.64      1.09 o 
  -6   2   8        3.48        1.79      1.40 o 
  -5   2   8      134.65      142.27      3.35 o 
  -4   2   8        7.75        9.27      1.23 o 
  -3   2   8      214.93      220.72      4.96 o 
  -2   2   8      872.82      884.11     15.79 o 
  -1   2   8       20.71       28.21      1.41 o 
   0   2   8      764.19      830.22     13.09 o 
   1   2   8       34.21       27.20      1.02 o 
   2   2   8      255.77      239.23      5.17 o 
   3   2   8      120.70      120.35      3.21 o 
   4   2   8      624.53      636.31     12.06 o 
   5   2   8      128.71      134.34      4.29 o 
   6   2   8       10.46       10.25      1.77 o 
   7   2   8       33.13       35.88      3.65 o 
   8   2   8        2.43        2.70      2.23 o 
  -8   3   8       23.99       31.88      2.64 o 
  -7   3   8       12.17       16.32      1.78 o 
  -6   3   8       48.83       50.64      2.21 o 
  -5   3   8        2.76        4.89      1.07 o 
  -4   3   8        0.16       -0.64      1.05 o 
  -3   3   8        3.52        5.26      1.02 o 
  -2   3   8       30.75       31.91      1.56 o 
  -1   3   8       15.30       18.50      1.24 o 
   0   3   8      102.92      110.68      2.81 o 
   1   3   8        0.25        1.70      1.02 o 
   2   3   8      321.17      310.90      6.57 o 
   3   3   8       56.12       51.18      2.11 o 
   4   3   8        0.09       -1.32      0.88 o 
   5   3   8        1.46        2.11      1.11 o 
   6   3   8       19.29       24.27      3.83 o 
   7   3   8        2.56        2.70      1.57 o 
  -7   4   8       82.56       77.55      2.96 o 
  -6   4   8       54.45       48.80      2.38 o 
  -5   4   8       93.10       83.61      2.87 o 
  -4   4   8        5.40        4.70      1.20 o 
  -3   4   8       59.81       61.65      2.69 o 
  -2   4   8        7.62        8.19      1.16 o 
  -1   4   8        1.33        0.36      0.78 o 
   0   4   8      232.31      223.59      7.27 o 
   1   4   8      147.03      137.81      4.11 o 
   2   4   8       73.13       67.14      2.76 o 
   3   4   8      123.16      123.07      3.57 o 
   4   4   8       25.55       24.86      1.94 o 
   5   4   8       51.40       47.46      2.32 o 
   6   4   8       38.87       37.28      2.33 o 
   7   4   8       17.69       16.87      2.24 o 
  -6   5   8        2.94        2.72      1.35 o 
  -5   5   8        3.29        0.11      1.18 o 
  -4   5   8       33.04       36.41      2.68 o 
  -3   5   8       24.05       24.35      1.87 o 
  -2   5   8        9.51       10.69      1.33 o 
  -1   5   8       20.61       22.54      1.90 o 
   0   5   8      162.92      168.76      6.22 o 
   1   5   8        0.11        1.95      1.59 o 
   2   5   8      174.88      174.77      5.09 o 
   3   5   8       12.63       14.36      2.89 o 
   4   5   8        2.70        4.68      1.35 o 
   5   5   8       12.39       10.70      1.74 o 
   6   5   8       15.91       14.40      1.91 o 
  -5   6   8       17.20       18.92      1.91 o 
  -4   6   8       11.44        8.91      2.41 o 
  -3   6   8        1.44       -0.62      1.05 o 
  -2   6   8        7.94       10.65      1.77 o 
  -1   6   8        1.40       -0.03      1.62 o 
   0   6   8       20.17       22.71      2.64 o 
   1   6   8       18.93       16.49      2.39 o 
   2   6   8        9.93       10.83      2.26 o 
   3   6   8        2.58        2.98      1.91 o 
   4   6   8        6.29        4.36      1.68 o 
   5   6   8        0.05       -0.27      2.25 o 
  -4   7   8        1.09        0.28      1.84 o 
  -3   7   8        5.25        6.73      2.38 o 
  -2   7   8       12.42       13.89      2.48 o 
  -1   7   8        0.29       -2.26      1.51 o 
   0   7   8        1.70        1.63      1.81 o 
   1   7   8        0.34        0.66      2.20 o 
   2   7   8        6.83        9.57      2.45 o 
   3   7   8        5.89        9.89      2.42 o 
  -7   0   9      116.12      104.59      4.96 o 
  -5   0   9        1.46       -1.17      2.44 o 
  -3   0   9       21.41       17.28      2.00 o 
  -1   0   9      714.20      717.50     18.27 o 
   1   0   9      651.31      589.97     15.39 o 
   3   0   9      311.41      307.93      9.03 o 
   5   0   9      389.90      343.56     15.45 o 
   7   0   9       33.97       30.42      4.87 o 
  -8   1   9        0.47       -0.95      1.23 o 
  -7   1   9       53.13       59.19      2.61 o 
  -6   1   9        3.95        2.73      1.23 o 
  -5   1   9       56.15       46.08      2.15 o 
  -4   1   9        0.15        0.66      0.90 o 
  -3   1   9      446.16      484.85      9.42 o 
  -2   1   9        0.57        1.50      1.24 o 
  -1   1   9      434.40      409.83      7.16 o 
   0   1   9       93.13       83.91      1.91 o 
   1   1   9      816.29      759.27     11.15 o 
   2   1   9       74.04       74.33      1.97 o 
   3   1   9      540.89      543.79     10.33 o 
   4   1   9       15.20       14.96      1.90 o 
   5   1   9       56.54       58.60      3.20 o 
   6   1   9       10.20        5.45      2.06 o 
   7   1   9       28.20       25.04      5.29 o 
  -8   2   9        4.82        3.10      1.48 o 
  -7   2   9        9.05        7.47      1.53 o 
  -6   2   9       33.41       24.13      1.93 o 
  -5   2   9       80.80       92.81      3.07 o 
  -4   2   9      112.87      113.14      3.36 o 
  -3   2   9      125.93      113.64      3.72 o 
  -2   2   9      165.41      186.76      4.35 o 
  -1   2   9      221.53      207.79      4.60 o 
   0   2   9       89.52       93.80      2.22 o 
   1   2   9       80.09       80.28      2.15 o 
   2   2   9        0.23       -0.54      0.68 o 
   3   2   9      340.57      331.24      6.95 o 
   4   2   9        4.42        2.44      1.06 o 
   5   2   9       78.94       76.24      3.14 o 
   6   2   9        0.11       -1.07      1.20 o 
   7   2   9       43.04       45.05      3.68 o 
  -7   3   9       37.09       33.19      2.90 o 
  -6   3   9        0.02       -0.09      1.17 o 
  -5   3   9       59.54       61.23      2.19 o 
  -4   3   9       82.79       75.08      3.33 o 
  -3   3   9      511.38      525.62     10.23 o 
  -2   3   9        0.94        0.43      0.85 o 
  -1   3   9      426.50      435.31      8.73 o 
   0   3   9        9.85        9.05      1.00 o 
   1   3   9      124.46      122.34      3.74 o 
   2   3   9      224.73      206.57      4.91 o 
   3   3   9      260.32      266.32      6.00 o 
   4   3   9      326.20      330.09      7.17 o 
   5   3   9        1.32       -0.46      1.19 o 
   6   3   9       45.74       41.65      2.55 o 
   7   3   9        0.45       -1.04      1.72 o 
  -7   4   9       12.13       12.60      2.21 o 
  -6   4   9        1.06       -0.99      1.11 o 
  -5   4   9       36.94       35.12      2.85 o 
  -4   4   9       44.18       42.18      2.68 o 
  -3   4   9       38.94       39.67      2.88 o 
  -2   4   9       78.90       82.13      2.87 o 
  -1   4   9      307.97      298.60      6.74 o 
   0   4   9       15.76       20.73      2.39 o 
   1   4   9      390.30      377.79     15.92 o 
   2   4   9       12.17        8.12      1.46 o 
   3   4   9       32.86       36.27      1.99 o 
   4   4   9       13.47       16.95      1.75 o 
   5   4   9       59.32       65.60      2.76 o 
   6   4   9        0.18       -2.04      1.36 o 
  -6   5   9        0.35       -1.22      1.32 o 
  -5   5   9       11.20       14.95      1.95 o 
  -4   5   9        0.84       -1.47      0.98 o 
  -3   5   9       21.48       23.13      2.00 o 
  -2   5   9       23.86       29.51      1.92 o 
  -1   5   9       42.07       48.77      3.26 o 
   0   5   9      123.05      111.80      5.23 o 
   1   5   9       23.50       24.23      3.03 o 
   2   5   9       92.88       85.65      5.76 o 
   3   5   9       21.95       27.67      2.32 o 
   4   5   9        0.00        0.90      1.25 o 
   5   5   9       11.41       17.29      2.28 o 
   6   5   9        4.04        4.37      1.57 o 
  -5   6   9        6.17        7.91      1.82 o 
  -4   6   9        8.83        9.51      1.57 o 
  -3   6   9        0.87        2.32      1.18 o 
  -2   6   9       26.90       29.62      3.11 o 
  -1   6   9       96.31       94.07      4.70 o 
   0   6   9       15.70       17.15      3.27 o 
   1   6   9       66.31       58.50      3.69 o 
   2   6   9       39.32       37.21      4.28 o 
   3   6   9        4.28        7.73      2.73 o 
   4   6   9        0.50       -0.65      1.81 o 
  -3   7   9        1.19        1.31      2.97 o 
  -2   7   9        0.02       -2.38      1.59 o 
  -1   7   9        1.91        1.31      1.86 o 
   0   7   9        1.61        1.07      1.83 o 
   1   7   9       18.11       21.12      3.03 o 
   2   7   9        6.66        8.27      2.47 o 
   3   7   9       27.68       35.00      3.86 o 
  -8   0  10        6.33        6.54      2.30 o 
  -6   0  10        2.60        0.19      1.71 o 
  -4   0  10       30.14       29.59      4.52 o 
  -2   0  10        5.72        1.51      1.11 o 
   0   0  10      498.10      486.89     13.32 o 
   2   0  10       87.80       90.91      3.98 o 
   4   0  10      175.59      170.18      9.15 o 
   6   0  10        1.74        2.14      2.61 o 
  -8   1  10       17.30       12.91      1.84 o 
  -7   1  10        0.06       -1.80      1.20 o 
  -6   1  10       19.99       20.50      1.96 o 
  -5   1  10       37.23       34.23      2.14 o 
  -4   1  10       22.50       26.06      1.85 o 
  -3   1  10       31.30       38.75      1.89 o 
  -2   1  10      266.44      271.41      6.81 o 
  -1   1  10       19.88       19.90      1.54 o 
   0   1  10       58.60       67.61      1.76 o 
   1   1  10       40.84       31.70      1.19 o 
   2   1  10      374.62      351.83      6.32 o 
   3   1  10        4.97        0.99      0.92 o 
   4   1  10      156.10      130.22      4.19 o 
   5   1  10       31.58       30.29      4.69 o 
   6   1  10        9.36        9.14      2.39 o 
   7   1  10        9.64        9.65      3.03 o 
  -8   2  10        5.38        4.98      1.62 o 
  -7   2  10        1.06        0.92      1.39 o 
  -6   2  10        8.10        9.29      1.61 o 
  -5   2  10        0.02       -1.56      1.04 o 
  -4   2  10      209.99      218.95      5.30 o 
  -3   2  10        2.73        3.17      1.62 o 
  -2   2  10      164.48      172.05      4.24 o 
  -1   2  10        4.72        3.65      0.88 o 
   0   2  10      605.96      611.22     11.24 o 
   1   2  10       43.63       44.90      1.71 o 
   2   2  10      731.63      738.35     13.84 o 
   3   2  10      193.26      192.61      4.70 o 
   4   2  10        4.86        4.73      1.33 o 
   5   2  10       48.44       47.48      3.15 o 
   6   2  10       19.55       19.16      4.46 o 
   7   2  10        0.00        0.90      1.96 o 
  -7   3  10        0.52        0.97      1.55 o 
  -6   3  10       32.05       34.03      2.38 o 
  -5   3  10        0.04       -0.67      0.96 o 
  -4   3  10       90.38       84.01      3.43 o 
  -3   3  10       18.41       20.36      1.66 o 
  -2   3  10        0.06       -1.21      0.81 o 
  -1   3  10        8.78        9.24      1.52 o 
   0   3  10        6.76        3.60      1.18 o 
   1   3  10        2.87        1.04      1.38 o 
   2   3  10      334.91      330.59      7.14 o 
   3   3  10       17.71       19.25      1.68 o 
   4   3  10       59.85       58.99      2.46 o 
   5   3  10        7.37        8.33      1.96 o 
   6   3  10       50.34       55.83      3.01 o 
  -7   4  10        1.12        0.23      2.07 o 
  -6   4  10       17.93       15.81      1.92 o 
  -5   4  10       15.71        9.44      1.79 o 
  -4   4  10       12.99       13.71      1.67 o 
  -3   4  10      136.41      137.97      4.46 o 
  -2   4  10        0.00       -0.57      0.95 o 
  -1   4  10      248.28      220.07      6.05 o 
   0   4  10       17.97       16.63      2.35 o 
   1   4  10      132.61      130.20      5.25 o 
   2   4  10        3.58        7.06      1.76 o 
   3   4  10       39.58       39.37      2.42 o 
   4   4  10       27.52       35.88      2.29 o 
   5   4  10        2.05        0.31      1.22 o 
   6   4  10        2.78        1.32      1.59 o 
  -6   5  10        0.10       -0.50      1.32 o 
  -5   5  10        1.11       -0.69      2.20 o 
  -4   5  10       24.15       24.18      1.98 o 
  -3   5  10        4.88        3.78      1.25 o 
  -2   5  10      323.97      317.40     12.74 o 
  -1   5  10        8.23       15.16      2.48 o 
   0   5  10      266.78      236.07      8.15 o 
   1   5  10        1.43        0.69      1.55 o 
   2   5  10        2.02        5.03      3.03 o 
   3   5  10        4.25        3.01      1.76 o 
   4   5  10       16.52       18.94      2.00 o 
   5   5  10        4.14        2.90      1.50 o 
  -4   6  10        3.82        3.34      1.35 o 
  -3   6  10        6.95        9.58      1.83 o 
  -2   6  10       14.49       14.05      2.54 o 
  -1   6  10       18.60       13.66      2.57 o 
   0   6  10        8.98        8.47      2.23 o 
   1   6  10        9.40       10.69      2.35 o 
   2   6  10       18.93       21.95      2.94 o 
   3   6  10        5.96        4.62      2.32 o 
   4   6  10        0.12       -2.38      1.59 o 
  -2   7  10        0.16       -1.27      1.83 o 
  -1   7  10        4.92        4.38      2.18 o 
   0   7  10        1.09       -1.90      1.68 o 
   1   7  10        0.82       -1.58      1.83 o 
   2   7  10        0.01       -0.97      1.93 o 
  -7   0  11       18.34       17.57      2.77 o 
  -5   0  11      151.04      180.07      6.89 o 
  -3   0  11      205.34      185.96      6.56 o 
  -1   0  11      102.66       97.97      4.06 o 
   1   0  11      461.44      445.64     12.28 o 
   3   0  11        3.20        4.02      1.37 o 
   5   0  11       61.23       64.05      5.59 o 
   7   0  11        6.39        8.32      3.57 o 
  -7   1  11        9.02       10.64      1.75 o 
  -6   1  11        7.31        7.61      1.57 o 
  -5   1  11      109.64      111.52      3.95 o 
  -4   1  11       38.04       36.57      2.07 o 
  -3   1  11       24.35       30.43      1.92 o 
  -2   1  11       17.78       22.10      1.63 o 
  -1   1  11      671.06      631.75     11.81 o 
   0   1  11      237.10      232.23      4.60 o 
   1   1  11       20.31       26.49      1.70 o 
   2   1  11       74.98       78.17      2.23 o 
   3   1  11      202.24      205.51      6.93 o 
   4   1  11        0.06       -1.25      0.83 o 
   5   1  11        1.10        0.82      1.62 o 
   6   1  11        3.25       -1.21      1.67 o 
   7   1  11       69.42       73.65      4.75 o 
  -7   2  11       14.94       15.04      2.56 o 
  -6   2  11        4.44        2.97      1.45 o 
  -5   2  11        5.34        8.08      1.54 o 
  -4   2  11        0.87        0.92      1.15 o 
  -3   2  11       83.73       82.12      3.30 o 
  -2   2  11       28.21       26.31      1.71 o 
  -1   2  11      179.36      191.19      4.53 o 
   0   2  11      181.55      178.88      5.05 o 
   1   2  11      921.07      873.71     16.00 o 
   2   2  11       52.95       55.16      2.27 o 
   3   2  11       24.28       24.32      1.76 o 
   4   2  11        6.78        6.53      1.48 o 
   5   2  11       89.15       92.78      3.65 o 
   6   2  11        2.49        2.39      2.38 o 
  -7   3  11       22.54       27.41      3.52 o 
  -6   3  11       25.98       23.66      3.14 o 
  -5   3  11       16.56       16.07      1.84 o 
  -4   3  11       34.39       35.79      2.53 o 
  -3   3  11      135.76      138.47      3.93 o 
  -2   3  11       21.01       22.09      2.15 o 
  -1   3  11      510.77      505.25     16.66 o 
   0   3  11       19.58       20.32      1.88 o 
   1   3  11       17.44       21.32      2.38 o 
   2   3  11       36.87       36.86      2.28 o 
   3   3  11       24.85       26.25      1.92 o 
   4   3  11       33.52       31.76      4.21 o 
   5   3  11       38.58       44.36      2.73 o 
   6   3  11        0.19       -0.13      1.49 o 
  -6   4  11        1.38       -0.11      1.36 o 
  -5   4  11        5.51        8.23      1.64 o 
  -4   4  11       63.87       68.80      3.29 o 
  -3   4  11      100.06       99.80      3.75 o 
  -2   4  11      141.44      130.31      3.70 o 
  -1   4  11        2.49        0.78      1.45 o 
   0   4  11       11.11        9.45      2.06 o 
   1   4  11       76.94       90.87      4.81 o 
   2   4  11        0.70        1.49      1.51 o 
   3   4  11        0.07       -0.98      1.21 o 
   4   4  11        0.20        0.41      1.22 o 
   5   4  11       37.33       48.32      2.94 o 
  -5   5  11       24.84       24.24      6.12 o 
  -4   5  11        6.36        7.67      1.50 o 
  -3   5  11        3.09        5.09      1.31 o 
  -2   5  11      153.18      152.49      6.30 o 
  -1   5  11        5.19        9.70      2.44 o 
   0   5  11      172.67      171.42     10.70 o 
   1   5  11       27.44       27.58      2.94 o 
   2   5  11        0.33       -2.08      1.38 o 
   3   5  11       60.56       59.47      3.85 o 
   4   5  11        8.22        5.80      2.32 o 
  -4   6  11       40.05       43.16      4.31 o 
  -3   6  11       64.74       70.73      4.26 o 
  -2   6  11       15.11       21.40      3.05 o 
  -1   6  11        4.73        1.38      1.79 o 
   0   6  11        6.60        6.11      5.35 o 
   1   6  11       21.79       28.75      3.92 o 
   2   6  11        0.65       -0.46      1.72 o 
   3   6  11        4.75        5.86      2.85 o 
  -6   0  12       25.80       25.63      4.99 o 
  -4   0  12       36.10       49.12      3.42 o 
  -2   0  12      574.23      583.93     15.95 o 
   0   0  12        1.89        0.66      1.02 o 
   2   0  12      412.16      396.00     11.48 o 
   4   0  12       14.51       16.28      3.68 o 
   6   0  12      127.67      122.28      8.56 o 
  -7   1  12        0.07       -1.92      1.28 o 
  -6   1  12        1.69        1.14      1.48 o 
  -5   1  12        1.38       -0.27      1.30 o 
  -4   1  12        4.54        4.23      1.36 o 
  -3   1  12       73.83       79.41      2.88 o 
  -2   1  12      255.05      264.05      5.97 o 
  -1   1  12      240.16      238.31      6.28 o 
   0   1  12      709.86      690.87     12.85 o 
   1   1  12       69.97       71.07      2.23 o 
   2   1  12        0.12       -0.14      1.01 o 
   3   1  12       12.21        8.36      1.41 o 
   4   1  12       85.03       88.13      4.24 o 
   5   1  12       14.97       14.00      3.21 o 
   6   1  12       23.26       24.36      5.41 o 
  -7   2  12        7.55        6.14      1.83 o 
  -6   2  12        1.42        0.81      1.46 o 
  -5   2  12       20.54       18.91      2.04 o 
  -4   2  12       16.70       18.95      1.95 o 
  -3   2  12       26.94       27.78      2.41 o 
  -2   2  12      249.03      254.05      7.50 o 
  -1   2  12      123.65      128.71      4.51 o 
   0   2  12       47.76       49.92      3.07 o 
   1   2  12      255.51      252.92      6.80 o 
   2   2  12        9.21        8.54      1.26 o 
   3   2  12       84.87       78.88      3.97 o 
   4   2  12       66.17       62.94      2.98 o 
   5   2  12        0.27       -0.36      1.25 o 
   6   2  12       64.05       63.94      4.45 o 
  -6   3  12        3.14        1.76      1.49 o 
  -5   3  12        7.87        7.20      1.63 o 
  -4   3  12       70.82       69.76      3.35 o 
  -3   3  12       27.94       23.98      1.97 o 
  -2   3  12        0.02       -1.26      1.05 o 
  -1   3  12       16.48       16.26      1.87 o 
   0   3  12      116.90      113.49      4.92 o 
   1   3  12        0.57        0.36      1.38 o 
   2   3  12       17.73       21.61      3.31 o 
   3   3  12        1.91        3.41      1.31 o 
   4   3  12      124.02      123.12      4.51 o 
   5   3  12        0.79        0.40      1.43 o 
  -5   4  12       14.13       19.78      2.97 o 
  -4   4  12       31.22       40.17      2.74 o 
  -3   4  12       11.70       11.08      1.78 o 
  -2   4  12      106.04       96.83      3.98 o 
  -1   4  12        3.62        2.09      1.67 o 
   0   4  12       26.63       27.82      3.03 o 
   1   4  12       13.07       13.02      2.23 o 
   2   4  12       96.39      102.16      4.87 o 
   3   4  12       46.06       51.35      2.93 o 
   4   4  12       33.17       41.44      2.82 o 
   5   4  12        9.57       14.71      2.24 o 
  -4   5  12       15.04       14.70      1.94 o 
  -3   5  12        0.01       -0.98      1.10 o 
  -2   5  12        0.87       -1.21      1.55 o 
  -1   5  12        1.59        0.60      2.73 o 
   0   5  12       31.97       37.82      3.53 o 
   1   5  12        2.10        1.90      1.81 o 
   2   5  12        0.02        0.99      1.96 o 
   3   5  12        5.62        6.95      2.18 o 
   4   5  12       28.11       38.07      6.24 o 
  -3   6  12       15.44       16.47      5.05 o 
  -2   6  12        8.14        7.81      2.30 o 
  -1   6  12       19.44       13.51      2.67 o 
   0   6  12       12.19       14.62      2.71 o 
   1   6  12        6.83        4.77      2.10 o 
   2   6  12        9.03       12.43      2.67 o 
  -5   0  13      104.25      128.39      7.61 o 
  -3   0  13      912.95      950.91     25.55 o 
  -1   0  13      414.47      385.23     11.27 o 
   1   0  13       91.26       82.24      5.70 o 
   3   0  13       14.92       18.06      3.80 o 
   5   0  13      172.86      145.46      9.27 o 
  -6   1  13        0.15       -0.39      1.45 o 
  -5   1  13       89.42      100.53      3.69 o 
  -4   1  13        8.90        7.49      1.62 o 
  -3   1  13      116.69      110.45      3.56 o 
  -2   1  13      158.92      149.97      4.16 o 
  -1   1  13        0.09        0.31      1.09 o 
   0   1  13      296.41      287.35      8.91 o 
   1   1  13        5.40        4.82      1.09 o 
   2   1  13       83.51       79.52      3.24 o 
   3   1  13      209.33      199.23      5.92 o 
   4   1  13        0.21        0.08      1.54 o 
   5   1  13       55.85       50.39      3.82 o 
  -6   2  13        9.73       10.27      1.91 o 
  -5   2  13        1.60       -1.18      1.39 o 
  -4   2  13        0.01       -1.47      1.32 o 
  -3   2  13       42.51       46.31      2.44 o 
  -2   2  13       16.75       19.67      3.43 o 
  -1   2  13       28.53       30.54      2.77 o 
   0   2  13        1.43       -1.32      0.97 o 
   1   2  13       59.32       64.29      2.95 o 
   2   2  13       48.94       39.19      2.41 o 
   3   2  13       18.72       23.37      2.20 o 
   4   2  13       10.68       10.42      2.99 o 
   5   2  13       46.58       45.64      4.23 o 
  -6   3  13       28.57       33.53      2.65 o 
  -5   3  13       45.40       54.59      2.91 o 
  -4   3  13       34.50       34.74      2.33 o 
  -3   3  13        4.09        0.59      1.34 o 
  -2   3  13        4.92        6.26      1.53 o 
  -1   3  13      182.29      178.70      5.49 o 
   0   3  13       16.77       17.62      4.87 o 
   1   3  13       75.25       68.16      3.78 o 
   2   3  13        2.70        0.33      1.65 o 
   3   3  13       80.22       85.10      4.53 o 
   4   3  13        0.11       -0.35      1.43 o 
   5   3  13       36.38       41.76      3.07 o 
  -5   4  13        0.04       -1.65      1.36 o 
  -4   4  13        3.46        2.17      1.83 o 
  -3   4  13       15.23       19.74      2.20 o 
  -2   4  13        0.98        0.77      1.36 o 
  -1   4  13        0.13       -0.90      1.55 o 
   0   4  13        0.00        0.02      1.54 o 
   1   4  13      110.92      124.87      5.63 o 
   2   4  13        0.00       -1.20      2.32 o 
   3   4  13       52.31       65.38      3.45 o 
   4   4  13        2.24        2.70      2.13 o 
  -4   5  13       11.77       10.84      1.79 o 
  -3   5  13        0.01       -1.12      1.77 o 
  -2   5  13        2.18       -0.56      1.81 o 
  -1   5  13       11.99       13.69      2.65 o 
   0   5  13        7.72        9.07      2.42 o 
   1   5  13        4.20        5.33      2.18 o 
   2   5  13       13.26       19.43      2.90 o 
   3   5  13       79.03      101.38      5.29 o 
  -6   0  14       51.76       59.56      4.54 o 
  -4   0  14      275.75      270.28     10.22 o 
  -2   0  14       85.99       78.90      4.18 o 
   0   0  14      101.54      100.10      4.31 o 
   2   0  14      467.80      447.51     13.08 o 
   4   0  14       79.35       82.59      6.65 o 
  -6   1  14        7.59       10.08      1.98 o 
  -5   1  14       10.30       11.35      1.93 o 
  -4   1  14      243.74      256.67      6.43 o 
  -3   1  14        0.64       -0.74      1.31 o 
  -2   1  14      104.00       96.78      3.30 o 
  -1   1  14        0.25       -1.10      0.95 o 
   0   1  14      148.71      155.32      8.68 o 
   1   1  14       58.14       58.58      3.53 o 
   2   1  14        4.73        6.73      1.81 o 
   3   1  14       70.43       61.46      3.84 o 
   4   1  14      213.16      190.38      7.73 o 
   5   1  14        3.69        4.04      2.18 o 
  -5   2  14        0.41       -0.50      1.44 o 
  -4   2  14        1.72       -1.95      1.30 o 
  -3   2  14        0.92       -2.22      1.48 o 
  -2   2  14      173.13      174.70      9.44 o 
  -1   2  14        4.92        5.45      1.89 o 
   0   2  14       13.73       13.02      2.67 o 
   1   2  14       11.77        8.59      1.62 o 
   2   2  14      165.76      167.23      6.66 o 
   3   2  14        0.03       -2.43      1.72 o 
   4   2  14        0.26        0.51      1.48 o 
  -5   3  14        4.07        0.52      1.55 o 
  -4   3  14       14.50       19.62      2.05 o 
  -3   3  14        2.15        4.12      1.95 o 
  -2   3  14        6.39        4.87      1.97 o 
  -1   3  14        8.76        9.65      2.18 o 
   0   3  14       65.81       74.52      4.16 o 
   1   3  14       17.66       17.91      2.48 o 
   2   3  14        2.57        4.66      1.64 o 
   3   3  14        0.31        0.47      1.80 o 
   4   3  14       78.38       82.84      5.88 o 
  -4   4  14        7.56        0.38      1.88 o 
  -3   4  14       12.07        6.59      1.77 o 
  -2   4  14       40.36       40.55      4.69 o 
  -1   4  14        0.29        1.73      1.72 o 
   0   4  14       14.02       11.59      2.44 o 
   1   4  14        5.18        5.47      2.13 o 
   2   4  14       76.21       85.76      5.94 o 
   3   4  14        0.88        1.43      1.89 o 
  -2   5  14        2.29        2.18      1.94 o 
  -1   5  14       11.95       12.13      2.56 o 
   0   5  14       32.42       33.75      5.05 o 
   1   5  14        0.06        1.90      2.02 o 
  -5   0  15      146.96      152.18     14.91 o 
  -3   0  15       25.18       24.02      3.08 o 
  -1   0  15      120.51      114.95      5.04 o 
   1   0  15       12.99       14.97      3.09 o 
   3   0  15       69.19       70.59      6.06 o 
  -5   1  15        5.99        1.11      1.59 o 
  -4   1  15       13.41       15.30      2.02 o 
  -3   1  15       12.92       14.78      1.82 o 
  -2   1  15        0.31        0.58      1.16 o 
  -1   1  15      122.75      121.98      4.46 o 
   0   1  15        0.31        3.45      2.38 o 
   1   1  15      157.78      160.08      8.91 o 
   2   1  15       54.44       58.75      7.13 o 
   3   1  15       13.45        9.98      3.68 o 
   4   1  15       47.54       49.45      3.91 o 
  -5   2  15        2.76       -0.78      1.55 o 
  -4   2  15        1.96        0.55      1.39 o 
  -3   2  15        5.56       12.06      1.82 o 
  -2   2  15        9.95       12.11      2.64 o 
  -1   2  15        3.72        1.43      2.50 o 
   0   2  15       21.78       22.92      2.76 o 
   1   2  15      135.10      129.81      5.58 o 
   2   2  15        5.24        7.42      4.63 o 
   3   2  15      235.43      235.67      8.61 o 
   4   2  15        4.84        6.42      3.33 o 
  -4   3  15        0.16       -0.49      1.33 o 
  -3   3  15       23.84       17.11      4.04 o 
  -2   3  15        0.12       -0.93      1.78 o 
  -1   3  15        0.34       -2.20      1.47 o 
   0   3  15        4.51        5.32      2.06 o 
   1   3  15       37.79       42.10      3.69 o 
   2   3  15        0.80       -1.07      2.73 o 
   3   3  15        4.28        4.85      2.38 o 
  -3   4  15        0.02       -2.08      1.54 o 
  -2   4  15        6.42        6.32      2.26 o 
  -1   4  15       12.56       14.26      2.65 o 
   0   4  15        0.96        0.24      1.76 o 
   1   4  15        0.01        0.70      1.97 o 
   2   4  15        0.03       -0.95      1.93 o 
  -4   0  16       15.48       17.81      3.05 o 
  -2   0  16      154.97      159.94      6.50 o 
  -4   1  16        0.02       -1.48      1.37 o 
  -3   1  16        2.23        0.02      1.39 o 
  -2   1  16       32.57       30.19      2.25 o 
  -1   1  16       10.73       11.06      1.93 o 
   0   1  16       78.15       77.24      7.13 o 
   1   1  16       10.98       15.92      3.68 o 
   2   1  16      135.45      134.64      8.08 o 
   3   1  16       16.85       18.78      4.40 o 
  -3   2  16        3.55       -0.41      1.36 o 
  -2   2  16       45.17       52.67      3.26 o 
  -1   2  16        0.02        1.07      2.61 o 
   0   2  16      108.34      113.04      8.73 o 
   1   2  16        6.04        5.70      3.09 o 
   2   2  16       42.48       46.86      3.62 o 
  -2   3  16        7.94        9.51      3.33 o 
  -1   3  16       49.68       48.14      4.34 o 
   0   3  16       70.01       59.76      4.03 o 
   1   3  16        3.92        1.11      1.89 o 
  -1   0  17       54.26       61.91      6.18 o 
  -2   1  17        2.60        1.52      1.61 o 
  -1   1  17        0.04        2.40      1.88 o 
   0   1  17        0.50        1.43      2.85 o 
   1   1  17      189.37      200.72     10.81 o 
  -1   2  17       39.20       38.71      3.45 o 
   0   2  17        0.00       -1.07      2.50 o 
                                                 
